# Supplementary material for: Development and validation of a two glycolysis-related LncRNAs prognostic signature for glioma and in vitro analyses
Source: Cell Div. 2023 Jun 24;18:10. doi: 10.1186/s13008-023-00092-9 (PMC10290322; doi:10.1186/s13008-023-00092-9)
Supplement: Supplementary file 10 — Additional file 10. KEGG results of risk score-related differentially expressed genes. [file 13008_2023_92_MOESM10_ESM.xlsx]

## Sheet: KEGG
ID	Description	setSize	enrichmentScore	NES	pvalue	p.adjust	qvalues	rank	leading_edge	core_enrichment
KEGG_ALLOGRAFT_REJECTION	ALLOGRAFT REJECTION	35	0.85085	2.31226	1e-10	3.72e-09	2.48421e-09	1392	tags=57%, list=7%, signal=53%	3122/3123/3115/3113/3117/3127/3119/3108/3111/3118/3109/3106/3105/355/3107/5551/958/3134/3133/942
KEGG_AUTOIMMUNE_THYROID_DISEASE	AUTOIMMUNE THYROID DISEASE	50	0.830613	2.41941	1e-10	3.72e-09	2.48421e-09	1392	tags=40%, list=7%, signal=37%	3122/3123/3115/3113/3117/3127/3119/3108/3111/3118/3109/3106/3105/355/3107/5551/958/3134/3133/942
KEGG_COMPLEMENT_AND_COAGULATION_CASCADES	COMPLEMENT AND COAGULATION CASCADES	69	0.766892	2.36975	1e-10	3.72e-09	2.48421e-09	1464	tags=39%, list=8%, signal=36%	5054/710/715/5327/5328/716/2152/3426/5265/2162/5329/718/713/5104/712/728/714/5627/3075/7450/1675/717/7056/7035/2/719/2149
KEGG_ECM_RECEPTOR_INTERACTION	ECM RECEPTOR INTERACTION	84	0.730754	2.32348	1e-10	3.72e-09	2.48421e-09	1907	tags=49%, list=10%, signal=44%	1282/1281/1292/1284/1277/6696/1278/1290/960/3371/2335/3381/3915/3678/1289/3912/3679/6385/7057/6382/3675/3339/3908/3691/7450/1291/7060/3688/1293/3913/3910/50509/6383/3673/10319/3161/3696/3672/3693/3676/7059
KEGG_SYSTEMIC_LUPUS_ERYTHEMATOSUS	SYSTEMIC LUPUS ERYTHEMATOSUS	133	0.649712	2.20191	1e-10	3.72e-09	2.48421e-09	2051	tags=33%, list=11%, signal=30%	3122/715/2214/3123/3115/3113/716/87/3117/3127/3119/2212/85236/3108/718/3111/3118/3109/713/712/714/6737/8345/717/8334/2209/3020/2213/958/81/55766/8970/6628/3014/942/8365/8294/8338/3015/8353/730/440093/3012/3017
KEGG_GRAFT_VERSUS_HOST_DISEASE	GRAFT VERSUS HOST DISEASE	37	0.828406	2.28693	1.97987e-09	6.1376e-08	4.09868e-08	1392	tags=51%, list=7%, signal=48%	3122/3123/3115/3113/3117/3127/3119/3108/3111/3118/3109/3106/3105/355/3107/5551/3134/3133/942
KEGG_ANTIGEN_PROCESSING_AND_PRESENTATION	ANTIGEN PROCESSING AND PRESENTATION	80	0.678341	2.14143	4.89028e-09	1.29942e-07	8.67749e-08	1638	tags=38%, list=9%, signal=34%	3122/3123/3115/3113/972/3117/3127/3119/3108/3111/3118/3109/3310/3106/3105/1520/567/3107/1508/6890/1514/811/3309/2923/3304/3134/3133/4261/920/5721
KEGG_LEISHMANIA_INFECTION	LEISHMANIA INFECTION	69	0.702376	2.17039	6.55471e-09	1.52397e-07	1.0177e-07	2199	tags=51%, list=11%, signal=45%	3122/2214/3123/3115/3113/7042/3117/3127/3119/2212/3108/718/3111/3118/3109/4615/1535/3460/3689/7097/3688/3725/6772/2353/2209/7040/4688/4843/4689/653361/5777/3676/7043/51135/4793
KEGG_NEUROACTIVE_LIGAND_RECEPTOR_INTERACTION	NEUROACTIVE LIGAND RECEPTOR INTERACTION	270	-0.470259	-1.83243	1.13184e-08	2.33914e-07	1.56207e-07	2538	tags=23%, list=13%, signal=21%	59350/3358/147/2906/2557/2915/6755/5745/148/2903/7068/887/2911/2740/2904/2560/1901/2743/56288/6869/3350/1394/2558/2913/2561/2905/9127/3356/1132/2900/8001/5027/1910/2554/7253/2895/2892/1141/1137/7067/2894/116443/2890/1128/2898/11255/10203/23620/2566/6751/2565/2563/117/2556/2834/2562/6752/2893/2891/7434/9568/2902/2550
KEGG_FOCAL_ADHESION	FOCAL ADHESION	199	0.542418	1.92071	1.77307e-08	3.0207e-07	2.01722e-07	2085	tags=34%, list=11%, signal=31%	1282/1281/1292/1284/1277/6696/1278/1290/7422/2318/857/3371/2335/87/10627/3381/3915/3678/1289/5154/3912/7791/3679/10451/2316/7057/3675/10398/858/3908/3691/5880/6464/7450/80310/1291/7060/3688/1293/3725/3913/3910/50509/7408/103910/998/4233/3673/10319/81/60/5908/1956/3696/3672/5500/330/5159/3082/5499/3693/2064/3676/7059/71/5155/3690/64098
KEGG_INTESTINAL_IMMUNE_NETWORK_FOR_IGA_PRODUCTION	INTESTINAL IMMUNE NETWORK FOR IGA PRODUCTION	46	0.762436	2.20164	1.78644e-08	3.0207e-07	2.01722e-07	1945	tags=41%, list=10%, signal=37%	3122/3123/3115/3113/3117/3127/3119/3108/3111/3118/3109/7852/10673/4055/7040/958/942/3676/3569
KEGG_CYTOKINE_CYTOKINE_RECEPTOR_INTERACTION	CYTOKINE CYTOKINE RECEPTOR INTERACTION	263	0.503034	1.83129	2.43293e-08	3.77104e-07	2.51829e-07	4403	tags=37%, list=23%, signal=29%	51330/3627/7422/7042/3576/9180/9547/6347/3976/7132/5154/4982/4804/23529/3556/7852/55504/6352/3460/355/1489/8764/6373/3606/10673/3597/4283/4055/4233/7040/958/3588/1230/1956/3554/3561/8795/1234/5008/3559/8743/58191/7048/5159/3082/94/7133/6364/7043/3569/3587/60401/5155/1441/2919/3566/8793/8794/6362/7293/3575/970/7046/7850/8742/80301/944/3586/8740/2324/3560/8741/53832/5473/3574/1439/3791/6372/3552/35…
KEGG_ASTHMA	ASTHMA	28	0.834071	2.17195	5.52586e-08	7.90623e-07	5.27977e-07	279	tags=43%, list=1%, signal=42%	3122/3123/3115/3113/3117/3127/3119/2207/3108/3111/3118/3109
KEGG_CELL_CYCLE	CELL CYCLE	124	0.592378	1.98315	1.28165e-07	1.70276e-06	1.1371e-06	3513	tags=46%, list=18%, signal=38%	1031/991/7042/1647/9232/891/9133/7465/890/1017/1026/983/5111/4171/8318/699/5347/4616/990/1019/701/7272/3065/7040/4998/1869/4085/995/4193/1021/4175/4174/1111/11200/9700/4172/10926/10459/7043/4173/1870/23594/6502/5001/51529/2810/9088/993/5933/898/1029/994/1022/246184/7157/8317/5925
KEGG_TYPE_I_DIABETES_MELLITUS	TYPE I DIABETES MELLITUS	41	0.728916	2.05106	2.43369e-06	3.01778e-05	2.01527e-05	1392	tags=46%, list=7%, signal=43%	3122/3123/3115/3113/3117/3127/3119/3108/3111/3118/3109/3106/3105/355/3107/5551/3134/3133/942
KEGG_CALCIUM_SIGNALING_PATHWAY	CALCIUM SIGNALING PATHWAY	177	-0.470058	-1.75636	3.57326e-06	4.15392e-05	2.77398e-05	2543	tags=28%, list=13%, signal=25%	776/3358/147/2906/775/2915/5153/6262/148/2903/887/7220/5332/2911/8911/8912/5530/2065/5613/114/6869/774/777/6261/814/5136/2905/492/5578/5532/9127/3356/2066/5027/1910/491/108/773/5582/818/6547/23236/1128/5156/5579/815/952/2774/6543/2902
KEGG_VIRAL_MYOCARDITIS	VIRAL MYOCARDITIS	68	0.636135	1.96745	9.48999e-06	0.000103832	6.93386e-05	2228	tags=46%, list=12%, signal=40%	3122/3123/3115/3113/857/3117/3127/3119/3108/3111/3118/3109/3106/3383/3105/3908/5880/3107/3689/836/5551/958/60/3134/3133/942/841/54205/71/4627/3683
KEGG_STARCH_AND_SUCROSE_METABOLISM	STARCH AND SUCROSE METABOLISM	51	0.658399	1.93215	1.2693e-05	0.000131161	8.75889e-05	2014	tags=22%, list=11%, signal=19%	5836/2990/3099/3101/2997/2632/2645/55276/2821/5236/7360
KEGG_DNA_REPLICATION	DNA REPLICATION	36	0.725648	1.98886	1.34741e-05	0.000131904	8.80854e-05	3621	tags=67%, list=19%, signal=54%	5111/4171/6119/5982/10535/4175/4174/4172/5983/5427/4173/5424/6742/5984/6118/3978/23649/10714/54107/5558/5557/6117/5425/56655
KEGG_LYSOSOME	LYSOSOME	121	0.538833	1.79693	1.66482e-05	0.000154828	0.000103394	5017	tags=54%, list=26%, signal=40%	967/6556/10577/1513/3074/1520/1075/7805/1522/2990/10312/2799/1508/2717/2517/8763/8905/1514/2720/5476/533/4668/54/1509/175/9741/4125/1203/285362/4758/410/5538/9179/1521/2588/968/1174/1777/6448/3073/3920/6609/2629/2581/1176/53/5641/3916/23659/27074/4669/1200/537/4074/4126/26503/130340/57192/1497/10717/8907/6272/2548/8546/23457
KEGG_OLFACTORY_TRANSDUCTION	OLFACTORY TRANSDUCTION	382	-0.369699	-1.50402	1.79574e-05	0.000159051	0.000106214	1984	tags=4%, list=10%, signal=4%	7932/801/816/22802/5567/808/2979/284521/390429/5593/5613/157/818/815/2774
KEGG_GLUTATHIONE_METABOLISM	GLUTATHIONE METABOLISM	48	0.662382	1.92333	2.20135e-05	0.000186114	0.000124287	3997	tags=58%, list=21%, signal=46%	6241/2882/6611/51056/2876/4258/373156/51060/26873/290/2687/2730/4257/2539/4953/6723/9446/3417/2944/2937/6240/79017/5226/2936/2950/4259/2948/2949
KEGG_HEMATOPOIETIC_CELL_LINEAGE	HEMATOPOIETIC CELL LINEAGE	85	0.594912	1.89593	3.32162e-05	0.000268618	0.000179383	3735	tags=45%, list=20%, signal=36%	3122/3123/960/3127/3678/3675/929/7037/3673/2209/928/914/290/3554/951/3672/920/915/3559/3676/3569/916/3690/1441/3566/947/3575/7850/3684/925/945/3574/966/924/3552/3553/1604/948
KEGG_LONG_TERM_POTENTIATION	LONG TERM POTENTIATION	70	-0.55662	-1.82676	8.72259e-05	0.000664226	0.000443569	3992	tags=60%, list=21%, signal=48%	3845/5534/801/11261/816/107/673/6196/2776/3709/5331/5594/5567/4659/808/2906/775/2915/10411/2903/5332/2911/2033/2904/27330/1387/5530/5613/114/814/2905/5578/5532/5582/818/5502/23236/2890/5579/815/2891/2902
KEGG_CELL_ADHESION_MOLECULES_CAMS	CELL ADHESION MOLECULES CAMS	131	0.498449	1.68157	8.92777e-05	0.000664226	0.000443569	2963	tags=41%, list=15%, signal=35%	3122/3123/3115/3113/3117/965/3127/3119/3108/3111/3118/3109/6385/3106/6382/3383/3105/80381/3107/4267/3689/80380/50848/3688/5175/5819/6383/958/914/90952/3134/3133/3696/942/29126/5788/920/9071/1002/1003/3676/6614/5817/3683/947/137075/7412/3685/4359/9076/3684/925/1000/83700
KEGG_JAK_STAT_SIGNALING_PATHWAY	JAK STAT SIGNALING PATHWAY	155	0.479786	1.6509	0.000112596	0.000805495	0.000537909	3370	tags=26%, list=18%, signal=22%	9021/3598/81848/10252/9180/3976/8835/23529/10253/8651/3460/1489/200734/6772/3597/5292/3588/3561/1154/161742/5008/3559/6776/5777/3569/3587/1441/3566/6774/3718/6778/3575/208/3586/3560/23533/6773/53832/3574/1439/5293
KEGG_LEUKOCYTE_TRANSENDOTHELIAL_MIGRATION	LEUKOCYTE TRANSENDOTHELIAL MIGRATION	116	0.506128	1.67649	0.000131273	0.000904327	0.000603908	2963	tags=38%, list=15%, signal=32%	4318/4478/87/10627/10451/3383/7852/4313/10398/1535/5880/4267/3689/50848/3688/5175/7408/103910/998/90952/1536/81/4688/60/5908/4689/653361/9071/1003/6494/3676/1495/71/3683/137075/2773/7412/7414/83593/9076/5906/3684/7409/83700
KEGG_P53_SIGNALING_PATHWAY	P53 SIGNALING PATHWAY	68	0.59511	1.84057	0.000136959	0.000909796	0.00060756	1694	tags=40%, list=9%, signal=36%	5054/55240/3486/1647/891/6241/9133/7057/1017/1026/983/355/51512/4616/836/1019/51246/581/8795/4193/9540/841/1021/1643/1111/11200/54205
KEGG_REGULATION_OF_ACTIN_CYTOSKELETON	REGULATION OF ACTIN CYTOSKELETON	212	0.438572	1.56317	0.000291738	0.00187115	0.00124955	3385	tags=36%, list=18%, signal=30%	4478/55970/2335/87/10627/7114/3678/5154/3679/10451/8826/3675/10788/929/10398/3691/5880/80310/3689/10095/6237/3688/128239/103910/54961/998/5216/3673/10092/81/60/1956/3696/2260/3672/2149/85477/6548/5500/5159/5499/624/3693/3676/71/10094/5155/3690/4893/10552/4627/3683/10109/1729/10163/4638/3685/3071/7414/2261/3984/2934/23191/3684/10093/2246/7454/7409/79837/81624/3687/10298/23533/8515/5293/387/369
KEGG_PROTEASOME	PROTEASOME	44	0.634738	1.82019	0.00038674	0.00233527	0.00155949	4295	tags=57%, list=22%, signal=44%	5696/5698/5714/5701/5688/5721/5704/5686/5692/5691/5682/7979/5683/5690/5689/5720/5700/51371/10213/5699/5718/5684/5719/5685/5708
KEGG_TOLL_LIKE_RECEPTOR_SIGNALING_PATHWAY	TOLL LIKE RECEPTOR SIGNALING PATHWAY	102	0.515328	1.69249	0.000389211	0.00233527	0.00155949	3855	tags=39%, list=20%, signal=31%	6696/3627/3576/23643/4615/929/1513/6352/7097/6373/3725/5606/6772/2353/4283/3665/958/942/7096/841/3661/8737/3569/51135/9641/8772/7098/3663/208/1326/51311/23533/4790/5293/51284/3553/3455/3654/5294/5879
KEGG_AMINO_SUGAR_AND_NUCLEOTIDE_SUGAR_METABOLISM	AMINO SUGAR AND NUCLEOTIDE SUGAR METABOLISM	43	0.633113	1.8002	0.000451262	0.00262296	0.00175161	4527	tags=56%, list=24%, signal=43%	3074/3099/51706/8790/3101/2645/55276/2821/5236/7360/10007/140838/5973/6675/2582/3073/80896/29925/9945/5373/2584/1118/54187/80146
KEGG_SMALL_CELL_LUNG_CANCER	SMALL CELL LUNG CANCER	84	0.538212	1.71128	0.000515239	0.00290407	0.00193934	3513	tags=42%, list=18%, signal=34%	1282/1284/2335/3915/3912/3675/1017/3908/3688/1163/3913/3910/1019/3673/10319/1869/4843/1021/330/54205/7188/7185/1870/6502/3685/5743/898/208/9618/23533/4790/5915/5293/7157/5925
KEGG_PRIMARY_IMMUNODEFICIENCY	PRIMARY IMMUNODEFICIENCY	35	0.642526	1.74612	0.000803093	0.00439339	0.0029339	4460	tags=54%, list=23%, signal=42%	6890/958/3561/4261/5788/920/915/916/7374/3718/695/3575/925/8625/6891/3932/926/29760/7535
KEGG_WNT_SIGNALING_PATHWAY	WNT SIGNALING PATHWAY	150	-0.418861	-1.54573	0.00084903	0.00446193	0.00297967	2560	tags=43%, list=13%, signal=38%	4088/6093/5534/1856/1857/7476/6477/595/11261/816/51701/4041/6422/59343/8312/1855/11197/64840/5331/10725/5567/81029/23291/5527/144165/5601/166336/2932/8313/7480/4040/1488/7473/5332/57680/23401/6934/324/2033/83439/1387/5530/5613/57216/5881/4609/8945/5599/1454/5578/5532/5525/5602/10023/10297/5582/818/23236/80319/5579/815/85407/7477/23500/6423
KEGG_PATHWAYS_IN_CANCER	PATHWAYS IN CANCER	325	0.38593	1.43086	0.0008636	0.00446193	0.00297967	3431	tags=33%, list=18%, signal=27%	1282/1284/4318/7422/7042/2335/3576/332/3915/5154/3912/3675/1017/4313/3908/5880/1026/355/8323/8324/3688/3725/1163/861/3913/6772/6688/3910/836/2353/8321/1019/998/2535/4233/3673/10319/3065/7040/1869/4843/5888/581/1956/2260/4193/841/6608/1021/1050/51176/6776/7048/330/5159/54205/3082/2737/7170/7188/2064/7855/7043/1495/3569/3728/5155/1441/4893/7185/8772/6774/6932/1870/7184/6502/5899/367/51384/3685/5743…
KEGG_MISMATCH_REPAIR	MISMATCH REPAIR	23	0.704794	1.74892	0.00130951	0.00658294	0.00439608	4878	tags=74%, list=25%, signal=55%	5111/6119/5982/9156/5983/5424/6742/5984/6118/3978/10714/6117/5425/5985/57804/4292/4436
KEGG_PHOSPHATIDYLINOSITOL_SIGNALING_SYSTEM	PHOSPHATIDYLINOSITOL SIGNALING SYSTEM	76	-0.477922	-1.59316	0.00160009	0.00761988	0.00508854	4821	tags=47%, list=25%, signal=36%	51763/84812/160851/5286/3706/5290/113026/801/5287/5289/8526/3709/5331/808/5728/5291/27124/8527/1609/5297/200576/5332/8867/3632/8760/3628/5305/8396/3705/9162/5578/5295/5582/1607/23236/5579
KEGG_ARACHIDONIC_ACID_METABOLISM	ARACHIDONIC ACID METABOLISM	58	0.554162	1.66402	0.00163774	0.00761988	0.00508854	2699	tags=26%, list=14%, signal=22%	5320/5322/873/2882/5742/240/5321/2876/874/2687/6916/247/5743/2053/9536
KEGG_LONG_TERM_DEPRESSION	LONG TERM DEPRESSION	70	-0.492017	-1.61474	0.00163868	0.00761988	0.00508854	1805	tags=41%, list=9%, signal=38%	673/1392/2776/3709/5331/5594/8681/2915/2977/5332/2911/5593/3480/2781/1394/6261/2982/8398/5578/773/5582/2895/2892/2770/23236/2890/5579/2775/2891
KEGG_PYRIMIDINE_METABOLISM	PYRIMIDINE METABOLISM	97	0.499737	1.62641	0.00198868	0.00900696	0.00601483	5056	tags=49%, list=26%, signal=37%	1890/1806/6241/7298/7378/7083/1635/5441/1841/124583/4860/4831/129607/51082/5438/5427/5439/5424/4830/8382/978/23649/10714/5436/54107/5558/6240/5437/1503/3704/5557/5425/139596/56655/4907/5432/51251/10623/29922/57804/10622/7296/4832/5440/51728/9533/50484/51727
KEGG_PATHOGENIC_ESCHERICHIA_COLI_INFECTION	PATHOGENIC ESCHERICHIA COLI INFECTION	55	0.557741	1.66268	0.00203383	0.00900696	0.00601483	3371	tags=45%, list=18%, signal=38%	84790/84617/23643/929/10095/3688/3059/998/10092/7846/60/10376/10383/71/10094/10552/10109/203068/7280/9076/347733/10093/7454/3875/387
KEGG_PARKINSONS_DISEASE	PARKINSONS DISEASE	113	0.464217	1.53404	0.00212285	0.00918254	0.00613209	4595	tags=46%, list=24%, signal=35%	56901/836/440567/4696/4725/27089/1340/7314/54205/1349/515/1346/518/10975/4697/514/7386/4713/2861/118424/6392/7388/6390/10476/1329/4695/1337/7318/4707/4708/29796/9377/84701/9246/4717/120892/7416/4711/7345/1351/292/4700/516/1347/4710/4709/4728/4694/4706/4701/4712/4726
KEGG_DRUG_METABOLISM_OTHER_ENZYMES	DRUG METABOLISM OTHER ENZYMES	51	0.560627	1.64522	0.00281273	0.0118902	0.00794025	3372	tags=20%, list=18%, signal=16%	1890/1806/7378/7083/2990/3614/978/9/1066/3704
KEGG_DRUG_METABOLISM_CYTOCHROME_P450	DRUG METABOLISM CYTOCHROME P450	70	0.52624	1.63019	0.00303967	0.012564	0.0083902	3997	tags=23%, list=21%, signal=18%	4129/4258/373156/316/4257/221/220/9446/128/2944/218/2950/4259/2329/2948/2949
KEGG_PORPHYRIN_AND_CHLOROPHYLL_METABOLISM	PORPHYRIN AND CHLOROPHYLL METABOLISM	41	0.58959	1.65902	0.00413211	0.0165949	0.0110821	2182	tags=17%, list=11%, signal=15%	3162/1356/2990/645/2495/3052/7389
KEGG_TASTE_TRANSDUCTION	TASTE TRANSDUCTION	51	-0.537037	-1.64976	0.00419334	0.0165949	0.0110821	3915	tags=29%, list=20%, signal=23%	54429/259290/259294/5567/51764/40/2785/2784/50832/5613/114/774/5136/773/3745
KEGG_BLADDER_CANCER	BLADDER CANCER	42	0.588894	1.67102	0.00647228	0.0250801	0.0167484	3726	tags=52%, list=19%, signal=42%	4318/7422/3576/1890/7057/4313/1026/1019/1869/1956/4193/2064/4893/1870/2261/11186/1029/4312/369/7157/5925/1950
KEGG_TYROSINE_METABOLISM	TYROSINE METABOLISM	42	0.585732	1.66204	0.00718481	0.0269887	0.018023	3126	tags=26%, list=16%, signal=22%	4129/3242/259307/2184/316/4282/221/220/128/114049/218
KEGG_HOMOLOGOUS_RECOMBINATION	HOMOLOGOUS RECOMBINATION	28	0.623445	1.62347	0.00727434	0.0269887	0.018023	4556	tags=57%, list=24%, signal=44%	6119/5888/8438/641/5424/6742/7516/6118/7979/146956/10714/25788/6117/5425/57804/675
KEGG_CYTOSOLIC_DNA_SENSING_PATHWAY	CYTOSOLIC DNA SENSING PATHWAY	55	0.518498	1.54569	0.00740012	0.0269887	0.018023	3896	tags=33%, list=20%, signal=26%	3627/834/6352/3606/3665/29108/3661/51082/340061/8737/3569/9641/4793/4790/23586/3553/10623/11035
KEGG_NATURAL_KILLER_CELL_MEDIATED_CYTOTOXICITY	NATURAL KILLER CELL MEDIATED CYTOTOXICITY	131	0.41413	1.39711	0.00844893	0.0302212	0.0201817	3927	tags=34%, list=21%, signal=27%	2214/2207/10451/3106/3383/7305/3105/5880/6464/3460/355/3107/3689/836/962/10870/5551/80328/100507436/3133/3937/8795/8743/79465/4277/5777/4893/8793/3683/8794/6850/4776/4773/4772/7409/2215/80329/23533/5293/369/3455/5294/5879/3932/3002
KEGG_AXON_GUIDANCE	AXON GUIDANCE	129	-0.37333	-1.35566	0.0110809	0.0388877	0.0259691	2302	tags=27%, list=12%, signal=24%	2932/2534/84448/6091/1630/1949/1944/2051/5364/10507/25791/5530/10500/10509/5881/56920/57715/9901/5365/64218/5532/223117/57689/3983/27289/2770/5063/22885/57144/59277/10501/3897/90249/2047/6585
KEGG_LINOLEIC_ACID_METABOLISM	LINOLEIC ACID METABOLISM	29	0.607928	1.59328	0.0113623	0.0391369	0.0261356	883	tags=10%, list=5%, signal=10%	5320/5322/5321
